# Supplementary material for: Missense Variants in Nutrition-Related Genes: A Computational Study
Source: Int J Mol Sci. 2025 Oct 2;26(19):9619. doi: 10.3390/ijms26199619 (PMC12525056; doi:10.3390/ijms26199619)
Supplement: Supplementary file 1 [file ijms-26-09619-s001.zip]

Archive with 3 entries (3 files):
- Figure_S1.pdf
- s1.zip
- s2.zip
